# Supplementary material for: Heat and dehydration induced oxidative damage and antioxidant defenses following incubator heat stress and a simulated heat wave in wild caught four-striped field mice Rhabdomys dilectus
Source: PLoS One. 2020 Nov 13;15(11):e0242279. doi: 10.1371/journal.pone.0242279 (PMC7665817; doi:10.1371/journal.pone.0242279)
Supplement: S1 Table — (XLS) [file pone.0242279.s001.xls]

## Sheet: PIT TAG data
ID	Treatment	Temperature oC
1	Control	39,3
1	Control	39,2
1	Control	39,3
1	Control	39,4
1	Control	39,3
1	Control	39,3
1	Control	39,3
1	Control	39,2
1	Control	39,2
1	Control	39,2
1	Control	39,3
1	Control	39,1
1	Control	39,1
1	Control	39,0
1	Control	39,0
1	Control	39,0
1	Control	39,0
1	Control	39,0
1	Control	39,1
1	Control	39,0
1	Control	39,0
1	Control	39,0
1	Control	39,1
1	Control	39,0
1	Control	39,0
1	Control	39,0
1	Control	39,0
1	Control	39,0
1	Control	39,0
1	Control	39,0
1	Control	38,9
1	Control	38,9
1	Control	38,9
1	Control	38,8
1	Control	38,8
1	Control	38,8
1	Control	38,8
1	Control	38,6
1	Control	38,6
1	Control	38,6
1	Control	38,6
1	Control	38,6
1	Control	38,6
1	Control	38,6
1	Control	38,6
1	Control	38,6
1	Control	38,6
1	Control	38,8
1	Control	38,8
1	Control	38,8
1	Control	38,9
1	Control	38,9
1	Control	38,9
1	Control	38,8
1	Control	38,8
1	Control	38,8
1	Control	38,6
1	Control	38,8
1	Control	38,8
1	Control	38,8
1	Control	38,9
1	Control	39,0
1	Control	39,0
1	Control	39,0
1	Control	39,0
1	Control	39,0
1	Control	39,0
1	Control	39,0
1	Control	38,8
1	Control	38,9
1	Control	38,6
1	Control	38,9
1	Control	39,0
1	Control	39,0
1	Control	39,0
1	Control	38,6
1	Control	38,8
1	Control	39,0
1	Control	39,0
1	Control	39,0
1	Control	39,0
1	Control	38,9
1	Control	38,9
1	Control	38,9
1	Control	38,9
1	Control	38,9
1	Control	39,0
1	Control	39,0
1	Control	38,9
1	Control	38,8
1	Control	38,6
1	Control	38,8
1	Control	38,5
1	Control	38,5
1	Control	38,6
1	Control	38,6
1	Control	38,3
1	Control	38,4
1	Control	38,4
1	Control	38,4
1	Control	38,4
1	Control	38,4
1	Control	38,5
1	Control	38,4
1	Control	38,5
1	Control	38,5
1	Control	38,4
1	Control	38,5
1	Control	38,5
1	Control	38,4
1	Control	38,5
1	Control	38,5
1	Control	38,5
1	Control	38,5
1	Control	38,4
1	Control	38,4
1	Control	38,3
1	Control	38,3
1	Control	38,4
1	Control	38,5
1	Control	38,5
1	Control	38,4
1	Control	38,4
1	Control	38,5
1	Control	38,4
1	Control	38,5
1	Control	38,5
1	Control	38,5
1	Control	38,5
1	Control	38,6
1	Control	38,6
1	Control	38,5
1	Control	38,6
1	Control	38,6
1	Control	38,5
1	Control	38,5
1	Control	38,6
1	Control	38,8
1	Control	38,8
1	Control	38,6
1	Control	38,6
1	Control	38,6
1	Control	38,6
1	Control	38,5
1	Control	38,5
1	Control	38,5
1	Control	38,5
1	Control	38,4
1	Control	38,4
1	Control	38,4
1	Control	38,4
1	Control	38,4
1	Control	38,4
1	Control	38,4
1	Control	38,3
1	Control	38,3
1	Control	38,3
1	Control	38,3
1	Control	38,3
1	Control	38,3
1	Control	38,4
1	Control	38,9
1	Control	38,9
1	Control	38,9
1	Control	38,9
1	Control	38,8
1	Control	38,4
1	Control	38,6
1	Control	38,5
1	Control	38,5
1	Control	38,5
1	Control	38,4
1	Control	38,4
1	Control	38,5
1	Control	38,4
1	Control	38,4
1	Control	38,4
1	Control	38,5
1	Control	38,4
1	Control	38,4
1	Control	38,4
1	Control	38,4
1	Control	38,4
1	Control	38,4
1	Control	38,4
1	Control	38,4
1	Control	38,4
1	Control	38,4
1	Control	38,4
1	Control	38,4
1	Control	38,4
1	Control	38,4
1	Control	38,4
1	Control	38,4
1	Control	38,5
1	Control	38,4
1	Control	38,4
1	Control	38,4
1	Control	38,4
1	Control	38,4
1	Control	38,4
1	Control	38,4
1	Control	38,5
1	Control	38,5
1	Control	38,5
1	Control	38,5
1	Control	38,5
1	Control	38,5
1	Control	38,6
1	Control	38,6
1	Control	38,6
1	Control	38,8
1	Control	38,8
1	Control	38,9
1	Control	38,6
1	Control	38,9
1	Control	39,0
1	Control	39,0
1	Control	39,0
1	Control	39,0
1	Control	39,0
1	Control	39,0
1	Control	39,0
1	Control	39,0
1	Control	39,0
1	Control	38,6
1	Control	38,5
1	Control	38,3
1	Control	38,4
1	Control	38,4
1	Control	38,3
1	Control	38,4
1	Control	38,3
1	Control	38,3
1	Control	38,4
1	Control	38,4
1	Control	38,5
1	Control	38,4
1	Control	38,4
1	Control	38,3
1	Control	38,4
1	Control	38,3
1	Control	38,4
1	Control	38,5
1	Control	38,5
1	Control	38,6
1	Control	38,4
1	Control	38,3
1	Control	38,2
1	Control	38,3
1	Control	38,4
1	Control	38,2
1	Control	38,3
1	Control	38,5
1	Control	38,3
1	Control	38,2
1	Control	38,2
1	Control	38,6
1	Control	38,8
1	Control	38,8
1	Control	38,8
1	Control	38,8
1	Control	38,5
1	Control	38,6
1	Control	38,5
1	Control	38,6
1	Control	38,6
1	Control	38,4
1	Control	38,5
1	Control	38,6
1	Control	38,6
1	Control	38,5
1	Control	38,4
1	Control	38,6
1	Control	38,6
1	Control	38,6
1	Control	38,6
1	Control	38,6
1	Control	38,6
1	Control	38,8
1	Control	38,8
1	Control	38,8
1	Control	38,8
1	Control	38,9
1	Control	38,9
1	Control	38,9
1	Control	38,8
1	Control	38,8
1	Control	38,8
1	Control	38,9
1	Control	38,9
1	Control	39,0
1	Control	39,0
1	Control	39,0
1	Control	39,0
1	Control	39,0
1	Control	39,0
1	Control	39,0
1	Control	38,9
1	Control	38,8
1	Control	39,0
1	Control	39,0
1	Control	38,6
1	Control	38,8
1	Control	38,5
1	Control	38,4
1	Control	38,2
1	Control	38,2
1	Control	38,4
1	Control	38,4
1	Control	38,4
1	Control	38,5
1	Control	38,6
1	Control	39,0
1	Control	39,0
1	Control	38,9
1	Control	39,0
1	Control	38,9
1	Control	39,0
1	Control	38,9
1	Control	38,8
1	Control	38,8
1	Control	38,8
1	Control	38,8
1	Control	38,8
1	Control	38,6
1	Control	38,5
1	Control	38,5
1	Control	38,5
1	Control	38,4
1	Control	38,3
1	Control	38,3
1	Control	38,2
1	Control	38,4
1	Control	38,4
1	Control	38,4
1	Control	38,4
1	Control	38,5
1	Control	38,5
1	Control	38,5
1	Control	38,4
1	Control	38,4
1	Control	38,4
1	Control	38,4
1	Control	38,4
1	Control	38,4
1	Control	38,4
1	Control	38,4
1	Control	38,6
1	Control	38,8
1	Control	38,8
1	Control	38,8
1	Control	38,6
1	Control	38,9
1	Control	38,8
1	Control	38,6
1	Control	38,8
1	Control	38,8
1	Control	38,8
1	Control	38,8
1	Control	39,0
1	Control	39,0
1	Control	38,8
1	Control	38,5
1	Control	38,4
1	Control	38,4
1	Control	38,3
1	Control	38,2
1	Control	38,2
1	Control	38,3
1	Control	38,3
1	Control	38,3
1	Control	38,5
1	Control	38,4
1	Control	38,4
1	Control	38,3
1	Control	38,3
1	Control	38,5
1	Control	38,2
1	Control	38,3
1	Control	38,3
1	Control	38,4
1	Control	38,4
1	Control	38,4
1	Control	38,3
1	Control	38,4
1	Control	38,3
1	Control	38,3
1	Control	38,3
1	Control	38,5
1	Control	38,4
1	Control	38,5
1	Control	38,2
1	Control	38,2
1	Control	38,1
1	Control	37,9
1	Control	37,9
1	Control	38,1
1	Control	38,3
1	Control	38,5
1	Control	38,6
1	Control	38,5
1	Control	38,4
1	Control	38,4
1	Control	38,4
1	Control	38,2
1	Control	38,2
1	Control	38,3
1	Control	38,2
1	Control	38,2
1	Control	38,1
1	Control	38,2
1	Control	38,2
1	Control	38,1
1	Control	38,2
1	Control	38,1
1	Control	38,2
1	Control	38,3
1	Control	38,9
1	Control	38,5
1	Control	38,8
1	Control	38,8
1	Control	38,6
1	Control	38,6
1	Control	38,5
1	Control	38,5
1	Control	38,3
1	Control	38,5
1	Control	38,4
1	Control	38,5
1	Control	38,4
1	Control	38,3
1	Control	38,2
1	Control	38,2
1	Control	38,4
1	Control	38,3
1	Control	38,4
1	Control	38,4
1	Control	38,3
1	Control	38,4
1	Control	38,6
1	Control	38,3
1	Control	38,3
1	Control	38,4
1	Control	38,4
1	Control	38,4
1	Control	38,3
1	Control	38,3
1	Control	38,3
1	Control	38,4
1	Control	38,4
1	Control	38,5
1	Control	38,5
1	Control	38,6
1	Control	38,6
1	Control	38,6
1	Control	38,6
1	Control	38,8
1	Control	38,8
1	Control	38,8
1	Control	38,8
1	Control	38,6
1	Control	38,6
1	Control	38,6
1	Control	38,6
1	Control	38,6
1	Control	38,6
1	Control	38,6
1	Control	38,6
1	Control	38,6
1	Control	38,6
1	Control	38,6
1	Control	38,6
1	Control	38,6
1	Control	38,6
1	Control	38,5
1	Control	38,6
1	Control	38,6
1	Control	38,6
1	Control	38,6
1	Control	38,6
1	Control	38,5
1	Control	38,6
1	Control	38,5
1	Control	38,5
1	Control	38,5
1	Control	38,5
1	Control	38,6
1	Control	38,5
1	Control	38,5
1	Control	38,5
1	Control	38,6
1	Control	38,6
1	Control	38,6
1	Control	38,5
1	Control	38,6
1	Control	38,6
1	Control	38,4
1	Control	38,3
1	Control	38,2
1	Control	38,2
1	Control	38,2
1	Control	38,1
1	Control	38,1
1	Control	38,3
1	Control	38,3
1	Control	38,1
1	Control	38,1
1	Control	38,2
1	Control	38,2
1	Control	38,1
1	Control	38,1
1	Control	38,1
1	Control	38,1
1	Control	38,1
1	Control	38,0
1	Control	38,0
1	Control	38,0
1	Control	38,0
1	Control	38,0
1	Control	38,0
1	Control	38,0
1	Control	38,0
1	Control	38,0
1	Control	38,0
1	Control	38,1
1	Control	38,0
1	Control	38,0
1	Control	38,0
1	Control	38,0
1	Control	38,0
1	Control	38,0
1	Control	38,0
1	Control	38,0
1	Control	38,0
1	Control	38,0
1	Control	38,0
1	Control	38,0
1	Control	38,0
1	Control	37,9
1	Control	37,9
1	Control	37,9
1	Control	37,7
1	Control	37,9
1	Control	37,7
1	Control	37,7
1	Control	37,7
1	Control	37,7
1	Control	37,7
1	Control	37,7
1	Control	37,7
1	Control	37,7
1	Control	37,7
1	Control	37,7
1	Control	37,7
1	Control	37,7
1	Control	37,7
1	Control	37,7
1	Control	37,6
1	Control	37,7
1	Control	37,6
1	Control	37,6
1	Control	37,6
1	Control	37,6
1	Control	37,6
1	Control	37,6
1	Control	37,6
1	Control	37,6
1	Control	37,6
1	Control	37,6
1	Control	37,5
1	Control	37,5
1	Control	37,5
1	Control	37,5
1	Control	37,5
1	Control	37,5
1	Control	37,5
1	Control	37,5
1	Control	37,5
1	Control	37,4
1	Control	37,5
1	Control	37,5
1	Control	37,5
1	Control	37,5
1	Control	37,5
1	Control	37,5
1	Control	37,5
1	Control	37,5
1	Control	37,4
1	Control	37,4
1	Control	37,4
1	Control	37,4
1	Control	37,4
1	Control	37,4
1	Control	37,4
1	Control	37,4
1	Control	37,4
1	Control	37,4
1	Control	37,4
1	Control	37,3
1	Control	37,4
1	Control	37,4
1	Control	37,4
1	Control	37,4
1	Control	37,3
1	Control	37,4
1	Control	37,4
1	Control	37,4
1	Control	37,4
1	Control	37,3
1	Control	37,3
1	Control	37,3
1	Control	37,2
1	Control	37,3
1	Control	37,2
1	Control	37,2
1	Control	37,2
1	Control	37,2
1	Control	37,2
1	Control	37,2
1	Control	37,2
1	Control	37,2
1	Control	37,2
1	Control	37,2
1	Control	37,2
1	Control	37,2
1	Control	37,2
1	Control	37,2
1	Control	37,2
1	Control	37,2
1	Control	37,2
1	Control	37,1
1	Control	37,1
1	Control	37,1
1	Control	37,1
1	Control	37,2
1	Control	37,1
1	Control	37,1
1	Control	37,1
1	Control	37,2
1	Control	37,1
1	Control	37,2
1	Control	37,2
1	Control	37,1
1	Control	37,2
1	Control	37,1
1	Control	37,1
1	Control	37,2
1	Control	37,2
1	Control	37,2
1	Control	37,2
1	Control	37,3
1	Control	37,3
1	Control	37,3
1	Control	37,3
1	Control	37,3
1	Control	37,4
1	Control	37,4
1	Control	37,6
1	Control	37,5
1	Control	37,4
1	Control	37,4
1	Control	37,4
1	Control	37,4
1	Control	37,4
1	Control	37,4
1	Control	37,4
1	Control	37,4
1	Control	37,5
1	Control	37,6
1	Control	37,6
1	Control	37,6
1	Control	37,6
1	Control	37,6
1	Control	37,6
1	Control	37,6
1	Control	37,6
1	Control	37,6
1	Control	37,6
1	Control	37,7
1	Control	37,7
1	Control	37,9
1	Control	38,0
1	Control	38,1
1	Control	38,1
1	Control	38,0
1	Control	38,1
1	Control	38,1
1	Control	38,1
1	Control	38,1
1	Control	38,1
1	Control	38,1
1	Control	38,2
1	Control	38,0
1	Control	38,0
1	Control	38,0
1	Control	38,0
1	Control	38,0
1	Control	38,1
1	Control	38,2
1	Control	38,1
1	Control	38,1
1	Control	38,2
1	Control	38,2
1	Control	38,0
1	Control	38,0
1	Control	38,1
1	Control	38,1
1	Control	38,0
1	Control	38,0
1	Control	38,0
1	Control	38,2
1	Control	38,2
1	Control	38,3
1	Control	38,4
1	Control	38,5
1	Control	38,4
1	Control	38,5
1	Control	38,5
1	Control	38,5
1	Control	38,6
1	Control	38,4
1	Control	38,3
1	Control	38,3
1	Control	38,3
1	Control	38,2
1	Control	38,1
1	Control	38,0
1	Control	38,3
1	Control	38,3
1	Control	38,3
1	Control	38,3
1	Control	38,3
1	Control	38,4
1	Control	38,3
1	Control	38,4
1	Control	38,4
1	Control	38,4
1	Control	38,4
1	Control	38,4
1	Control	38,2
1	Control	38,1
1	Control	38,2
1	Control	38,2
1	Control	38,2
1	Control	38,3
1	Control	38,2
1	Control	38,3
1	Control	38,3
1	Control	38,2
1	Control	38,2
1	Control	38,2
1	Control	38,2
1	Control	38,2
1	Control	38,2
1	Control	38,3
1	Control	38,3
1	Control	38,3
1	Control	38,3
1	Control	38,2
1	Control	38,3
1	Control	38,3
1	Control	38,3
1	Control	38,3
1	Control	38,3
1	Control	38,3
1	Control	38,3
1	Control	38,2
1	Control	38,3
1	Control	38,2
1	Control	38,2
1	Control	38,2
1	Control	38,2
1	Control	38,2
1	Control	38,2
1	Control	38,1
1	Control	38,1
1	Control	38,2
1	Control	38,1
1	Control	38,1
1	Control	38,1
1	Control	38,1
1	Control	38,1
1	Control	38,1
1	Control	38,2
1	Control	38,2
1	Control	38,2
1	Control	38,2
1	Control	38,2
1	Control	38,2
1	Control	38,2
1	Control	38,1
1	Control	38,1
1	Control	38,1
1	Control	38,1
1	Control	38,1
1	Control	38,1
1	Control	38,1
1	Control	38,1
1	Control	38,1
1	Control	38,1
1	Control	38,1
1	Control	38,1
1	Control	38,1
1	Control	38,1
1	Control	38,0
1	Control	38,0
1	Control	38,0
1	Control	38,0
1	Control	38,0
1	Control	38,0
1	Control	38,0
1	Control	38,0
1	Control	38,0
1	Control	38,0
1	Control	38,0
1	Control	38,0
1	Control	38,0
1	Control	38,0
1	Control	38,0
1	Control	38,0
1	Control	38,0
1	Control	38,0
1	Control	38,0
1	Control	38,0
1	Control	38,0
1	Control	38,0
1	Control	38,0
1	Control	38,0
1	Control	38,0
1	Control	38,0
1	Control	38,0
1	Control	37,9
1	Control	38,0
1	Control	38,0
1	Control	38,0
1	Control	37,9
1	Control	38,0
1	Control	38,0
1	Control	38,0
1	Control	37,9
1	Control	38,0
1	Control	38,0
1	Control	37,9
1	Control	37,9
1	Control	37,9
1	Control	37,9
1	Control	37,9
1	Control	37,9
1	Control	37,9
1	Control	37,7
1	Control	37,7
1	Control	37,7
1	Control	37,6
1	Control	37,6
1	Control	37,6
1	Control	37,6
1	Control	37,6
1	Control	37,7
1	Control	37,7
1	Control	37,6
1	Control	37,7
1	Control	37,6
1	Control	37,7
1	Control	37,7
1	Control	37,7
1	Control	37,7
1	Control	37,7
1	Control	37,7
1	Control	37,7
1	Control	37,7
1	Control	37,9
1	Control	37,9
1	Control	37,9
1	Control	37,9
1	Control	37,9
1	Control	37,9
1	Control	37,9
1	Control	37,9
1	Control	37,9
1	Control	37,9
1	Control	37,9
1	Control	37,9
1	Control	37,7
1	Control	37,7
1	Control	37,9
1	Control	37,9
1	Control	37,9
1	Control	37,9
1	Control	37,9
1	Control	37,9
1	Control	37,9
1	Control	37,9
1	Control	37,9
1	Control	37,9
1	Control	37,9
1	Control	37,9
1	Control	37,9
1	Control	37,9
1	Control	37,9
1	Control	37,9
1	Control	37,9
1	Control	37,9
1	Control	37,9
1	Control	37,9
1	Control	37,9
1	Control	37,9
1	Control	37,9
1	Control	37,9
1	Control	37,9
1	Control	37,9
1	Control	37,7
1	Control	37,9
1	Control	37,6
1	Control	37,6
1	Control	37,5
1	Control	37,6
1	Control	37,7
1	Control	37,9
1	Control	37,9
1	Control	37,9
1	Control	37,9
1	Control	37,9
1	Control	37,9
1	Control	37,9
1	Control	38,0
1	Control	38,1
1	Control	38,2
1	Control	38,1
1	Control	38,1
1	Control	38,2
1	Control	38,2
1	Control	38,1
1	Control	38,2
1	Control	38,2
1	Control	38,2
1	Control	38,2
1	Control	38,2
1	Control	38,2
1	Control	38,2
1	Control	38,2
1	Control	38,0
1	Control	38,0
1	Control	38,0
1	Control	38,0
1	Control	38,0
1	Control	38,0
1	Control	38,1
1	Control	38,1
1	Control	38,1
1	Control	38,1
1	Control	38,1
1	Control	38,1
1	Control	38,2
1	Control	38,1
1	Control	38,2
1	Control	38,2
1	Control	38,2
1	Control	38,2
1	Control	38,2
1	Control	38,2
1	Control	38,2
1	Control	38,2
1	Control	38,2
1	Control	38,2
1	Control	38,2
1	Control	38,2
1	Control	38,2
1	Control	38,2
1	Control	38,2
1	Control	38,2
1	Control	38,2
1	Control	38,3
1	Control	38,3
1	Control	38,3
1	Control	38,3
1	Control	38,3
1	Control	38,2
1	Control	37,7
1	Control	37,6
1	Control	37,6
1	Control	37,6
1	Control	37,6
1	Control	37,6
1	Control	37,6
1	Control	37,5
1	Control	37,6
1	Control	37,4
1	Control	37,5
1	Control	37,4
1	Control	37,4
1	Control	37,3
1	Control	37,3
1	Control	37,3
1	Control	37,4
1	Control	37,5
1	Control	37,6
1	Control	37,5
1	Control	37,5
1	Control	37,4
1	Control	37,4
1	Control	37,3
1	Control	37,2
1	Control	37,3
1	Control	37,7
1	Control	37,6
1	Control	37,7
1	Control	37,7
1	Control	37,7
1	Control	37,6
1	Control	37,6
1	Control	37,6
1	Control	37,7
1	Control	37,5
1	Control	37,7
1	Control	37,9
1	Control	38,0
1	Control	38,1
1	Control	38,0
1	Control	38,1
1	Control	38,1
1	Control	38,2
1	Control	38,2
1	Control	38,3
1	Control	38,3
1	Control	38,2
1	Control	38,4
1	Control	38,4
1	Control	38,4
1	Control	38,5
1	Control	38,5
1	Control	38,4
1	Control	38,4
1	Control	38,4
1	Control	38,4
1	Control	38,4
1	Control	38,3
1	Control	38,4
1	Control	38,4
1	Control	38,5
1	Control	38,5
1	Control	38,6
1	Control	38,8
1	Control	38,9
1	Control	38,8
1	Control	38,9
1	Control	39,0
1	Control	39,0
1	Control	39,0
1	Control	38,9
1	Control	39,0
1	Control	38,9
1	Control	38,9
1	Control	38,8
1	Control	38,8
1	Control	38,8
1	Control	38,8
1	Control	38,8
1	Control	38,8
1	Control	38,8
1	Control	38,8
1	Control	38,6
1	Control	38,6
1	Control	38,8
1	Control	38,8
1	Control	38,8
1	Control	38,9
1	Control	38,9
1	Control	38,9
1	Control	38,8
1	Control	38,8
1	Control	38,9
1	Control	38,8
1	Control	38,8
1	Control	38,8
1	Control	38,9
1	Control	38,8
1	Control	38,8
1	Control	38,8
1	Control	38,9
1	Control	38,8
1	Control	38,8
1	Control	38,8
1	Control	38,8
1	Control	38,9
1	Control	38,6
1	Control	38,6
1	Control	38,4
1	Control	38,2
1	Control	38,3
1	Control	38,2
1	Control	38,2
1	Control	38,3
1	Control	38,3
1	Control	38,4
1	Control	38,4
1	Control	38,4
1	Control	38,6
1	Control	38,6
1	Control	38,6
1	Control	38,6
1	Control	38,6
1	Control	38,6
1	Control	38,6
1	Control	38,6
1	Control	38,6
1	Control	38,5
1	Control	38,6
1	Control	38,6
1	Control	38,5
1	Control	38,5
1	Control	38,6
1	Control	38,6
1	Control	38,6
1	Control	38,5
1	Control	38,6
1	Control	38,6
1	Control	38,6
1	Control	38,6
1	Control	38,6
1	Control	38,8
1	Control	38,8
1	Control	38,6
1	Control	38,8
1	Control	38,8
1	Control	38,8
1	Control	38,8
1	Control	38,6
1	Control	38,8
1	Control	38,8
1	Control	38,6
1	Control	38,6
1	Control	38,8
1	Control	38,8
1	Control	38,6
1	Control	38,8
1	Control	38,8
1	Control	38,8
1	Control	38,8
1	Control	38,6
1	Control	38,8
1	Control	38,9
1	Control	38,9
1	Control	38,8
1	Control	38,8
1	Control	38,9
1	Control	38,9
1	Control	38,8
1	Control	38,8
1	Control	38,8
1	Control	38,9
1	Control	38,8
1	Control	38,8
1	Control	38,8
1	Control	38,8
1	Control	38,8
1	Control	38,8
1	Control	38,8
1	Control	38,9
1	Control	38,8
1	Control	38,8
1	Control	38,8
1	Control	38,8
1	Control	38,8
1	Control	38,8
1	Control	38,8
1	Control	38,8
1	Control	38,8
1	Control	38,6
1	Control	38,6
1	Control	38,6
1	Control	38,6
1	Control	38,6
1	Control	38,6
1	Control	38,6
1	Control	38,6
1	Control	38,6
1	Control	38,5
1	Control	38,5
1	Control	38,5
1	Control	38,5
1	Control	38,5
1	Control	38,5
1	Control	38,5
1	Control	38,5
1	Control	38,5
1	Control	38,5
1	Control	38,5
1	Control	38,5
1	Control	38,5
1	Control	38,4
1	Control	38,5
1	Control	38,8
1	Control	38,6
1	Control	38,5
1	Control	38,6
1	Control	38,6
1	Control	38,6
1	Control	38,5
1	Control	38,5
1	Control	38,6
1	Control	38,5
1	Control	38,5
1	Control	38,5
1	Control	38,5
1	Control	38,5
1	Control	38,5
1	Control	38,4
1	Control	38,5
1	Control	38,5
1	Control	38,5
1	Control	38,5
1	Control	38,4
1	Control	38,5
1	Control	38,5
1	Control	38,4
1	Control	38,4
1	Control	38,5
1	Control	38,5
1	Control	38,4
1	Control	38,4
1	Control	38,4
1	Control	38,4
1	Control	38,4
1	Control	38,4
1	Control	38,4
1	Control	38,4
1	Control	38,4
1	Control	38,4
1	Control	38,3
1	Control	38,4
1	Control	38,4
1	Control	38,4
1	Control	38,4
1	Control	38,4
1	Control	38,3
1	Control	38,3
1	Control	38,3
1	Control	38,4
1	Control	38,3
1	Control	38,3
1	Control	38,3
1	Control	38,4
1	Control	38,4
1	Control	38,3
1	Control	38,3
1	Control	38,3
1	Control	38,4
1	Control	38,4
1	Control	38,4
1	Control	38,3
1	Control	38,4
1	Control	38,3
1	Control	38,3
1	Control	38,3
1	Control	38,3
1	Control	38,3
1	Control	38,3
1	Control	38,3
1	Control	38,4
1	Control	38,3
1	Control	37,7
1	Control	37,7
1	Control	37,5
1	Control	37,5
1	Control	37,4
1	Control	37,5
1	Control	37,6
1	Control	37,6
1	Control	37,5
1	Control	37,5
1	Control	37,9
1	Control	37,9
1	Control	37,5
1	Control	37,7
1	Control	37,9
1	Control	37,7
1	Control	37,7
1	Control	37,6
1	Control	37,5
1	Control	37,5
1	Control	37,5
1	Control	37,6
1	Control	37,6
1	Control	37,6
1	Control	37,6
1	Control	37,7
1	Control	37,7
1	Control	37,7
1	Control	37,7
1	Control	38,0
1	Control	37,9
1	Control	37,9
1	Control	37,9
1	Control	37,9
1	Control	37,9
1	Control	37,7
1	Control	37,9
1	Control	37,9
1	Control	38,0
1	Control	37,9
1	Control	38,0
1	Control	38,1
1	Control	38,0
1	Control	38,0
1	Control	38,1
1	Control	38,0
1	Control	38,0
1	Control	37,9
1	Control	37,9
1	Control	38,0
1	Control	38,0
1	Control	38,1
1	Control	38,2
1	Control	38,2
1	Control	38,3
1	Control	38,1
1	Control	38,1
1	Control	38,1
1	Control	38,0
1	Control	38,0
1	Control	38,2
1	Control	38,1
1	Control	38,2
1	Control	38,2
1	Control	38,2
1	Control	38,1
1	Control	38,2
1	Control	38,1
1	Control	38,2
1	Control	38,2
1	Control	38,2
1	Control	38,2
1	Control	38,4
1	Control	38,3
1	Control	38,2
1	Control	38,3
1	Control	38,2
1	Control	38,3
1	Control	38,3
1	Control	38,3
1	Control	38,2
1	Control	38,3
1	Control	38,4
1	Control	38,4
1	Control	38,4
1	Control	38,3
1	Control	38,3
1	Control	38,2
1	Control	38,2
1	Control	38,3
1	Control	38,3
1	Control	38,6
1	Control	38,4
1	Control	38,4
1	Control	38,3
1	Control	38,4
1	Control	38,5
1	Control	38,5
1	Control	38,4
1	Control	38,4
1	Control	38,4
1	Control	38,4
1	Control	38,4
1	Control	38,4
1	Control	38,5
1	Control	38,6
1	Control	38,6
1	Control	38,5
1	Control	38,6
1	Control	38,6
1	Control	38,8
1	Control	38,8
1	Control	38,8
1	Control	38,8
1	Control	38,8
1	Control	38,8
1	Control	38,8
1	Control	39,0
1	Control	38,9
1	Control	38,9
1	Control	38,6
1	Control	38,6
1	Control	38,6
1	Control	38,6
1	Control	38,6
1	Control	38,5
1	Control	38,6
1	Control	38,5
1	Control	38,5
1	Control	38,6
1	Control	38,5
1	Control	38,5
1	Control	38,5
1	Control	38,4
1	Control	38,4
1	Control	38,5
1	Control	38,5
1	Control	38,5
1	Control	38,6
1	Control	38,5
1	Control	38,5
1	Control	38,5
1	Control	38,6
1	Control	38,8
1	Control	38,6
1	Control	38,6
1	Control	38,6
1	Control	38,9
1	Control	38,8
1	Control	38,6
1	Control	38,8
1	Control	38,8
1	Control	38,8
1	Control	38,8
1	Control	38,6
1	Control	38,6
1	Control	38,6
1	Control	38,6
1	Control	38,8
1	Control	38,9
1	Control	38,6
1	Control	38,8
1	Control	38,9
1	Control	39,0
1	Control	39,0
1	Control	38,8
1	Control	38,9
1	Control	38,9
1	Control	38,9
1	Control	39,0
1	Control	39,0
1	Control	39,0
1	Control	39,0
1	Control	38,8
1	Control	38,8
1	Control	38,8
1	Control	39,2
1	Control	39,4
1	Control	39,4
1	Control	39,0
1	Control	38,6
1	Control	38,6
1	Control	38,5
1	Control	38,8
1	Control	39,0
1	Control	38,9
1	Control	38,6
1	Control	38,8
1	Control	38,6
1	Control	38,5
1	Control	38,5
1	Control	38,5
1	Control	38,5
1	Control	38,6
1	Control	38,5
1	Control	38,6
1	Control	38,6
1	Control	38,6
1	Control	38,6
1	Control	38,6
1	Control	38,5
1	Control	38,4
1	Control	38,4
1	Control	38,4
1	Control	38,6
1	Control	38,9
1	Control	38,6
1	Control	38,5
1	Control	38,6
1	Control	38,6
1	Control	38,6
1	Control	38,6
1	Control	38,4
1	Control	38,4
1	Control	38,4
1	Control	38,4
1	Control	38,4
1	Control	38,3
1	Control	38,3
1	Control	38,2
1	Control	38,2
1	Control	38,2
1	Control	38,2
1	Control	38,3
1	Control	38,2
1	Control	38,4
1	Control	38,2
1	Control	38,2
1	Control	38,2
1	Control	38,3
1	Control	38,3
1	Control	38,3
1	Control	38,4
1	Control	38,8
1	Control	38,6
1	Control	38,5
1	Control	38,5
1	Control	38,8
1	Control	38,8
1	Control	39,0
1	Control	39,0
1	Control	39,0
1	Control	39,0
1	Control	39,0
1	Control	39,0
1	Control	38,5
1	Control	38,4
1	Control	38,4
1	Control	38,2
1	Control	38,2
1	Control	38,2
1	Control	38,3
1	Control	38,2
1	Control	38,2
1	Control	38,1
1	Control	38,1
1	Control	38,0
1	Control	38,1
1	Control	38,1
1	Control	38,2
1	Control	38,2
1	Control	38,3
1	Control	38,3
1	Control	38,3
1	Control	38,3
1	Control	38,3
1	Control	38,3
1	Control	38,4
1	Control	38,4
1	Control	38,4
1	Control	38,4
1	Control	38,5
1	Control	38,4
1	Control	38,5
1	Control	38,5
1	Control	38,4
1	Control	38,4
1	Control	38,4
1	Control	38,5
1	Control	38,5
1	Control	38,5
1	Control	38,4
1	Control	38,5
1	Control	38,4
1	Control	38,5
1	Control	38,5
1	Control	38,5
1	Control	38,5
1	Control	38,5
1	Control	38,5
1	Control	38,5
1	Control	38,5
1	Control	38,5
1	Control	38,8
1	Control	38,5
1	Control	38,6
1	Control	38,6
1	Control	38,6
1	Control	38,6
1	Control	38,6
1	Control	38,8
1	Control	38,8
1	Control	38,6
1	Control	38,8
1	Control	38,8
1	Control	38,6
1	Control	38,6
1	Control	38,6
1	Control	38,6
1	Control	38,6
1	Control	38,8
1	Control	38,8
1	Control	38,6
1	Control	38,8
1	Control	38,6
1	Control	38,9
1	Control	38,8
1	Control	38,8
1	Control	38,6
1	Control	38,8
1	Control	38,8
1	Control	38,8
1	Control	38,8
1	Control	38,9
1	Control	38,8
1	Control	38,9
1	Control	39,0
1	Control	38,9
1	Control	38,8
1	Control	39,0
1	Control	39,0
1	Control	39,0
1	Control	38,6
1	Control	38,5
1	Control	38,5
1	Control	38,8
1	Control	39,0
1	Control	39,0
1	Control	38,9
1	Control	38,9
1	Control	38,8
1	Control	38,8
1	Control	38,8
1	Control	38,6
1	Control	38,8
1	Control	38,6
1	Control	38,4
1	Control	38,5
1	Control	38,5
1	Control	38,8
1	Control	38,5
1	Control	38,6
1	Control	38,6
1	Control	38,5
1	Control	38,8
1	Control	38,6
1	Control	38,9
1	Control	38,6
1	Control	38,6
1	Control	38,6
1	Control	38,6
1	Control	38,6
1	Control	38,5
1	Control	38,5
1	Control	38,5
1	Control	38,6
1	Control	38,6
1	Control	38,5
1	Control	38,6
1	Control	38,5
1	Control	38,5
1	Control	38,5
1	Control	38,5
1	Control	38,5
1	Control	38,6
1	Control	38,5
1	Control	38,4
1	Control	38,5
1	Control	38,5
1	Control	38,6
1	Control	38,5
1	Control	38,5
1	Control	38,5
1	Control	38,4
1	Control	38,5
1	Control	38,3
1	Control	38,4
1	Control	38,4
1	Control	38,4
1	Control	38,4
1	Control	38,4
1	Control	38,5
1	Control	38,4
1	Control	38,4
1	Control	38,3
1	Control	38,4
1	Control	38,3
1	Control	38,4
1	Control	38,3
1	Control	38,3
1	Control	38,5
1	Control	38,4
1	Control	38,3
1	Control	38,3
1	Control	38,4
1	Control	38,4
1	Control	38,4
1	Control	38,3
1	Control	38,4
1	Control	38,3
1	Control	38,4
1	Control	38,4
1	Control	38,2
1	Control	38,6
1	Control	38,8
1	Control	38,8
1	Control	38,6
1	Control	38,6
1	Control	38,6
1	Control	38,4
1	Control	38,4
1	Control	38,3
1	Control	38,3
1	Control	38,3
1	Control	38,3
1	Control	38,3
1	Control	38,1
1	Control	38,2
1	Control	38,2
1	Control	38,2
1	Control	38,1
1	Control	38,3
1	Control	38,3
1	Control	38,2
1	Control	38,4
1	Control	38,5
1	Control	38,5
1	Control	38,5
1	Control	38,5
1	Control	38,6
1	Control	38,6
1	Control	38,6
1	Control	38,6
1	Control	38,6
1	Control	38,6
1	Control	38,6
1	Control	38,3
1	Control	38,2
1	Control	38,1
1	Control	38,1
1	Control	38,1
1	Control	38,0
1	Control	38,0
1	Control	38,1
1	Control	38,0
1	Control	38,0
1	Control	38,0
1	Control	38,0
1	Control	38,0
1	Control	38,0
1	Control	38,0
1	Control	38,0
1	Control	38,2
1	Control	38,1
1	Control	38,0
1	Control	38,0
1	Control	38,0
1	Control	38,0
1	Control	38,0
1	Control	38,0
1	Control	37,9
1	Control	37,9
1	Control	37,9
1	Control	37,9
1	Control	37,9
1	Control	37,9
1	Control	37,9
1	Control	38,2
1	Control	38,4
1	Control	38,4
1	Control	38,2
1	Control	38,1
1	Control	38,0
1	Control	38,0
1	Control	38,0
1	Control	38,0
1	Control	38,0
1	Control	38,0
1	Control	38,0
1	Control	38,0
1	Control	38,0
1	Control	38,0
1	Control	38,1
1	Control	38,1
1	Control	38,0
1	Control	38,0
1	Control	38,0
1	Control	38,0
1	Control	38,0
1	Control	38,0
1	Control	38,0
1	Control	38,0
1	Control	38,0
1	Control	38,1
1	Control	38,1
1	Control	38,0
1	Control	38,1
1	Control	38,1
1	Control	38,0
1	Control	38,0
1	Control	38,0
1	Control	38,0
1	Control	38,0
1	Control	38,0
1	Control	38,0
1	Control	38,0
1	Control	38,0
1	Control	38,0
1	Control	38,0
1	Control	38,0
1	Control	38,0
1	Control	37,9
1	Control	37,9
1	Control	37,9
1	Control	37,9
1	Control	37,9
1	Control	37,9
1	Control	37,9
1	Control	37,9
1	Control	37,9
1	Control	37,9
1	Control	37,9
1	Control	37,9
1	Control	37,9
1	Control	37,9
1	Control	37,9
1	Control	37,9
1	Control	37,9
1	Control	37,9
1	Control	37,9
1	Control	37,9
1	Control	37,9
1	Control	37,7
1	Control	37,6
1	Control	37,6
1	Control	37,9
1	Control	37,5
1	Control	37,9
1	Control	38,1
1	Control	37,7
1	Control	37,7
1	Control	37,7
1	Control	37,7
1	Control	37,7
1	Control	37,7
1	Control	37,7
1	Control	37,7
1	Control	37,7
1	Control	37,7
1	Control	37,7
1	Control	37,7
1	Control	37,7
1	Control	37,7
1	Control	37,7
1	Control	37,9
1	Control	37,9
1	Control	37,9
1	Control	37,7
1	Control	37,9
1	Control	37,9
1	Control	37,9
1	Control	37,7
1	Control	37,9
1	Control	37,9
1	Control	37,9
1	Control	37,9
1	Control	37,9
1	Control	37,7
1	Control	37,7
1	Control	37,9
1	Control	37,9
1	Control	37,9
1	Control	38,0
1	Control	38,0
1	Control	38,0
1	Control	38,0
1	Control	37,9
1	Control	37,9
1	Control	37,9
1	Control	37,9
1	Control	37,9
1	Control	37,9
1	Control	37,9
1	Control	37,9
1	Control	37,9
1	Control	37,9
1	Control	38,0
1	Control	37,9
1	Control	38,0
1	Control	37,9
1	Control	38,0
1	Control	38,0
1	Control	38,0
1	Control	38,0
1	Control	38,0
1	Control	38,0
1	Control	38,0
1	Control	38,0
1	Control	38,0
1	Control	37,9
1	Control	37,9
1	Control	38,0
1	Control	37,9
1	Control	37,9
1	Control	37,9
1	Control	37,9
1	Control	37,9
1	Control	37,9
1	Control	38,0
1	Control	38,0
1	Control	38,0
1	Control	38,0
1	Control	38,0
1	Control	38,0
1	Control	38,0
1	Control	38,0
1	Control	38,0
1	Control	38,0
1	Control	38,1
1	Control	38,0
1	Control	38,0
1	Control	38,2
1	Control	38,0
1	Control	38,0
1	Control	38,0
1	Control	38,0
1	Control	38,1
1	Control	38,1
1	Control	38,1
1	Control	38,1
1	Control	38,1
1	Control	38,2
1	Control	38,1
1	Control	38,1
1	Control	38,1
1	Control	38,1
1	Control	38,1
1	Control	38,0
1	Control	38,0
1	Control	38,1
1	Control	38,1
1	Control	38,0
1	Control	38,0
1	Control	38,1
1	Control	38,0
1	Control	38,0
1	Control	38,0
1	Control	38,1
1	Control	38,1
1	Control	38,1
1	Control	38,1
1	Control	38,1
1	Control	38,2
1	Control	38,2
1	Control	38,1
1	Control	38,2
1	Control	38,2
1	Control	38,2
1	Control	38,3
1	Control	38,2
1	Control	38,2
1	Control	38,3
1	Control	38,3
1	Control	38,2
1	Control	37,9
1	Control	37,7
1	Control	38,2
1	Control	38,2
1	Control	38,0
1	Control	38,0
1	Control	37,9
1	Control	37,6
1	Control	37,7
1	Control	37,7
1	Control	37,6
1	Control	37,6
1	Control	37,6
1	Control	37,6
1	Control	37,6
1	Control	37,6
1	Control	37,6
1	Control	37,6
1	Control	37,7
1	Control	37,7
1	Control	37,7
1	Control	37,7
1	Control	37,7
1	Control	37,7
2	Control	37,4
2	Control	37,4
2	Control	37,3
2	Control	37,3
2	Control	37,3
2	Control	37,2
2	Control	37,3
2	Control	37,2
2	Control	37,4
2	Control	37,5
2	Control	37,6
2	Control	37,6
2	Control	37,3
2	Control	37,2
2	Control	37,1
2	Control	37,3
2	Control	37,4
2	Control	37,3
2	Control	37,4
2	Control	37,2
2	Control	37,1
2	Control	37,5
2	Control	37,4
2	Control	37,5
2	Control	37,2
2	Control	37,4
2	Control	37,6
2	Control	37,6
2	Control	37,3
2	Control	37,4
2	Control	37,5
2	Control	37,3
2	Control	37,3
2	Control	37,3
2	Control	37,1
2	Control	37,0
2	Control	37,3
2	Control	37,1
2	Control	37,1
2	Control	37,2
[truncated: 20,528 more rows]
