# Supplementary material for: Heat and dehydration induced oxidative damage and antioxidant defenses following incubator heat stress and a simulated heat wave in wild caught four-striped field mice Rhabdomys dilectus
Source: PLoS One. 2020 Nov 13;15(11):e0242279. doi: 10.1371/journal.pone.0242279 (PMC7665817; doi:10.1371/journal.pone.0242279)
Supplement: S2 Table — (XLSX) [file pone.0242279.s002.xlsx]

## Sheet: Sheet1
ID	Treatment	Mass before	Mass After	% Change in Body Mass
1	Control	57.82	57.85	0.0518852
2	Control	61.3	61.34	0.0652529
3	Control	67.13	67.61	0.715031
4	Control	90.56	91.91	1.49072
5	Control	51.03	51	-0.0587889
6	Lab Stressed	85.45	84.12	-1.55647
7	Lab Stressed	36.12	34.23	-5.23256
8	Lab Stressed	62.15	60.17	-3.18584
9	Lab Stressed	57.08	54.04	-5.32586
10	Lab Stressed	69.11	65.11	-5.78787
11	Sim Control	39.46	37.22	-5.67663
12	Sim Control	42.12	47.04	11.6809
13	Sim Control	35.66	41.22	15.5917
14	Sim Control	42.32	43.12	1.89036
15	Sim Control	35.76	39.78	11.2416
16	Sim Control	38.37	41.67	8.60047
17	Sim Control	35.42	39.8	12.3659
18	Sim Heatwave	55.19	53.21	-3.58761
19	Sim Heatwave	49.52	51.56	4.11955
20	Sim Heatwave	46.67	46.64	-0.0642811
21	Sim Heatwave	38.42	40.28	4.84123
22	Sim Heatwave	45.78	50.89	11.1621
23	Sim Heatwave	41.26	37.24	-9.74309
